# Supplementary material for: Modulation of Titin and Contraction-Regulating Proteins in a Rat Model of Heart Failure with Preserved Ejection Fraction: Limb vs. Diaphragmatic Muscle
Source: Int J Mol Sci. 2024 Jun 16;25(12):6618. doi: 10.3390/ijms25126618 (PMC11203682; doi:10.3390/ijms25126618)
Supplement: Supplementary file 1 [file ijms-25-06618-s001.zip]

Archive with 1 entries (1 files):
- ijms-3049702-supplementary.pdf
